# Supplementary material for: Quantitative evaluation of normal cerebrospinal fluid flow in Sylvian aqueduct and perivascular spaces of middle cerebral artery and circle of Willis using 2D phase-contrast MRI imaging
Source: Front Neurosci. 2025 Jul 9;19:1622351. doi: 10.3389/fnins.2025.1622351 (PMC12284801; doi:10.3389/fnins.2025.1622351)
Supplement: Supplementary file 2 [file Table_1.xlsx]

## Sheet: Table 6
Parameter	Conduit	Fixed Effects	Coefficient	Lower 95% CI	Upper 95% CI	Random Effects	Variance	SD	H0	P-Value
StroVol	SA	Intercept	0.00554	0.000963	0.0103	Intercept: Participants	2.37e-06	0.00154	Sex = 0, Age = 0, and Sex:Age = 0	0.694
		Time	-0.00133	-0.00385	0.00152	Residuals	9.57e-05	0.00978
		Sex	-0.00164	-0.00718	0.00459
		Age	-2.57e-05	-0.000152	9.55e-05
		Sex x Age	1.68e-05	-0.000141	0.000154
	COW	Intercept	0.0125	-0.0151	0.0369	Intercept: Participants	7.28e-06	0.0027	Sex = 0, Age = 0, and Sex:Age = 0	0.385
		Time	0.0309	0.0206	0.0399	Residuals	0.00154	0.0392
		Sex	-0.00549	-0.0343	0.0318
		Age	-0.000201	-0.000828	0.000445
		Sex x Age	0.000164	-0.000551	0.000933
	MCA	Intercept	-0.00496	-0.0262	0.0192	Intercept: Participants	2.69e-05	0.00519	Sex = 0, Age = 0, and Sex:Age = 0	0.334
		Time	0.0345	0.0239	0.0455	Residuals	0.00168	0.041
		Sex	0.0177	-0.0128	0.0488
		Age	0.000171	-0.000441	0.000683
		Sex x Age	-0.000393	-0.00115	0.000376
VFR	SA	Intercept	0.0244	0.0085	0.0383	Intercept: Participants	1.57e-05	0.00397	Sex = 0, Age = 0, and Sex:Age = 0	0.835
		Time	-0.0234	-0.0334	-0.0151	Residuals	0.000719	0.0268
		Sex	-0.00787	-0.0265	0.0104
		Age	-4.93e-05	-0.000414	0.000367
		Sex x Age	0.000185	-0.000298	0.000661
	COW	Intercept	0.0757	0.0178	0.133	Intercept: Participants	4e-05	0.00632	Sex = 0, Age = 0, and Sex:Age = 0	0.445
		Time	-0.0301	-0.0479	-0.0148	Residuals	0.00653	0.0808
		Sex	-0.0233	-0.101	0.0538
		Age	-0.000384	-0.00194	0.00107
		Sex x Age	0.00059	-0.00117	0.00243
	MCA	Intercept	0.0257	-0.0223	0.0812	Intercept: Participants	0.000101	0.0101	Sex = 0, Age = 0, and Sex:Age = 0	0.0879
		Time	-0.0179	-0.0382	0.0015	Residuals	0.00705	0.084
		Sex	0.0507	-0.0138	0.122
		Age	0.000574	-0.000657	0.00178
		Sex x Age	-0.00112	-0.00283	0.000421
SFR	SA	Intercept	-3.24	-3.52	-3	Intercept: Participants	0.0156	0.125	Sex = 0, Age = 0, and Sex:Age = 0	0.787
		Time	-1.61	-2.35	-1.18	Residuals	1.93	1.39
		Sex	-0.207	-0.447	0.0393
		Age	-0.019	-0.222	0.139
		Sex x Age	0.0246	-0.234	0.299
	COW	Intercept	-2.38	-2.62	-2.28	Intercept: Participants	0.0135	0.116	Sex = 0, Age = 0, and Sex:Age = 0	0.0539
		Time	-0.368	-0.552	-0.175	Residuals	0.967	0.983
		Sex	-0.104	-0.37	0.105
		Age	-0.0128	-0.179	0.169
		Sex x Age	0.0625	-0.155	0.305
	MCA	Intercept	-2.43	-2.67	-2.34	Intercept: Participants	0.0466	0.216	Sex = 0, Age = 0, and Sex:Age = 0	0.157
		Time	-0.329	-0.581	-0.11	Residuals	0.843	0.918
		Sex	-0.0412	-0.262	0.187
		Age	0.0355	-0.186	0.215
		Sex x Age	-0.15	-0.386	0.0833
DFR	SA	Intercept	-4.67	-4.67	-4.04	Intercept: Participants	0.14	0.374	Sex = 0, Age = 0, and Sex:Age = 0	0.996
		Time	-1.32	-1.61	-0.761	Residuals	0.783	0.885
		Sex	0.433	-0.837	-0.194
		Age	0.0105	-0.0999	0.394
		Sex x Age	-0.0251	-0.587	0.0329
	COW	Intercept	-3.32	-3.63	-3.15	Intercept: Participants	0.0315	0.177	Sex = 0, Age = 0, and Sex:Age = 0	0.548
		Time	-0.253	-0.588	0.0993	Residuals	0.661	0.813
		Sex	-0.266	-0.435	-0.0693
		Age	-0.00338	-0.161	0.174
		Sex x Age	-0.0578	-0.197	0.145
	MCA	Intercept	-3.22	-3.48	-3.07	Intercept: Participants	0.1	0.317	Sex = 0, Age = 0, and Sex:Age = 0	0.999
		Time	-0.293	-0.636	0.0317	Residuals	0.745	0.863
		Sex	-0.136	-0.425	0.156
		Age	0.076	-0.194	0.289
		Sex x Age	-0.287	-0.541	-0.00865
Velocity	SA	Intercept	0.046	-0.851	1.13	Intercept: Participants	0.0128	0.113	Sex = 0, Age = 0, and Sex:Age = 0	0.217
		Time	-0.729	-1.03	-0.409	Residuals	1.34	1.16
		Sex	0.469	-0.64	1.32
		Age	0.0182	-0.0113	0.041
		Sex x Age	-0.0156	-0.0431	0.015
	COW	Intercept	0.352	0.0471	0.684	Intercept: Participants	0.00236	0.0486	Sex = 0, Age = 0, and Sex:Age = 0	0.249
		Time	-0.00946	-0.0934	0.0795	Residuals	0.146	0.382
		Sex	-0.0995	-0.481	0.306
		Age	-0.00347	-0.0114	0.00469
		Sex x Age	0.00285	-0.00672	0.012
	MCA	Intercept	0.0482	-0.202	0.28	Intercept: Participants	0.00372	0.061	Sex = 0, Age = 0, and Sex:Age = 0	0.273
		Time	0.0113	-0.0777	0.0977	Residuals	0.112	0.335
		Sex	0.241	-0.0499	0.555
		Age	0.00292	-0.00226	0.00896
		Sex x Age	-0.00554	-0.0123	0.00113
PSV	SA	Intercept	0.54	-0.356	1.41				Sex = 0, Age = 0, and Sex:Age = 0	0.0579
		Sex	-0.52	-1.54	0.457
		Age	0.00399	-0.0195	0.0242
		Sex x Age	0.00177	-0.0233	0.0248
	COW	Intercept	0.0723	-0.623	0.647				Sex = 0, Age = 0, and Sex:Age = 0	0.273
		Sex	-0.838	-1.62	0.0779
		Age	-0.00625	-0.023	0.0102
		Sex x Age	0.018	-0.00132	0.0387
	MCA	Intercept	-0.528	-1.16	0.126				Sex = 0, Age = 0, and Sex:Age = 0	0.208
		Sex	-0.141	-1.16	0.666
		Age	0.00504	-0.0121	0.0206
		Sex x Age	-0.00195	-0.0207	0.0218
PDV	SA	Intercept	-0.133	-2.18	1.11				Sex = 0, Age = 0, and Sex:Age = 0	0.000999
		Sex	-0.0369	-1.41	2.17				Sex = 0	0.308
		Age	0.0167	-0.0179	0.0607				Age = 0	0.308
		Sex x Age	-0.0199	-0.0754	0.0163				Sex:Age = 0	0.308
	COW	Intercept	-0.82	-2.73	0.227				Sex = 0, Age = 0, and Sex:Age = 0	0.018
		Sex	-1.12	-2.72	0.644				Sex = 0	0.647
		Age	0.00387	-0.0236	0.0447				Age = 0	0.827
		Sex x Age	0.0197	-0.0243	0.0573				Sex:Age = 0	0.647
	MCA	Intercept	-0.24	-0.986	0.833				Sex = 0, Age = 0, and Sex:Age = 0	0.595
		Sex	-0.841	-2.28	0.546
		Age	-0.0133	-0.045	0.00558
		Sex x Age	0.0179	-0.0182	0.0492
TPStroVol	SA	Intercept (Mean Model)	0.932	-0.651	2.52				Sex = 0, Age = 0, and Sex:Age = 0	0.164
		Sex (Mean Model)	-1.25	-3.27	0.777
		Age (Mean Model)	-0.0183	-0.0572	0.0207
		Sex x Age (Mean Model)	0.0179	-0.0338	0.0697
		Intercept (Precision Model)	0.14	-1.79	2.07
		Sex (Precision Model)	2.67	-0.154	5.5
		Age (Precision Model)	0.0267	-0.0232	0.0765
		Sex x Age (Precision Model)	-0.0554	-0.127	0.016
	COW	Intercept (Mean Model)	1.91	0.599	3.23				Sex = 0, Age = 0, and Sex:Age = 0	0.708
		Sex (Mean Model)	-0.6	-2.33	1.13
		Age (Mean Model)	-0.0181	-0.049	0.0128
		Sex x Age (Mean Model)	0.015	-0.0265	0.0566
		Intercept (Precision Model)	1.62	-0.343	3.59
		Sex (Precision Model)	0.377	-2.14	2.9
		Age (Precision Model)	0.00488	-0.0423	0.052
		Sex x Age (Precision Model)	-0.0158	-0.0764	0.0448
	MCA	Intercept (Mean Model)	1.69	0.582	2.8				Sex = 0, Age = 0, and Sex:Age = 0	0.0282
		Sex (Mean Model)	-1.5	-2.87	-0.126				Sex = 0	0.108
		Age (Mean Model)	-0.0127	-0.0405	0.015				Age = 0	0.374
		Sex x Age (Mean Model)	0.0284	-0.00728	0.064				Sex:Age = 0	0.158
		Intercept (Precision Model)	3.16	1.2	5.12
		Sex (Precision Model)	0.874	-1.69	3.44
		Age (Precision Model)	-0.0305	-0.0775	0.0165
		Sex x Age (Precision Model)	-0.0158	-0.0769	0.0453
TPVFR	SA	Intercept (Mean Model)	-0.666	-2.25	0.915				Sex = 0, Age = 0, and Sex:Age = 0	0.913
		Sex (Mean Model)	0.0741	-2.14	2.29
		Age (Mean Model)	-0.0094	-0.0504	0.0316
		Sex x Age (Mean Model)	0.000817	-0.0568	0.0584
		Intercept (Precision Model)	1.38	-0.687	3.45
		Sex (Precision Model)	0.373	-2.56	3.31
		Age (Precision Model)	-0.00181	-0.055	0.0514
		Sex x Age (Precision Model)	-0.00762	-0.0826	0.0673
	COW	Intercept (Mean Model)	0.0577	-1.24	1.36				Sex = 0, Age = 0, and Sex:Age = 0	0.0912
		Sex (Mean Model)	0.233	-1.54	2.01
		Age (Mean Model)	-0.0161	-0.0493	0.0171
		Sex x Age (Mean Model)	0.00874	-0.0351	0.0526
		Intercept (Precision Model)	2.48	0.662	4.31
		Sex (Precision Model)	-1.95	-4.25	0.353
		Age (Precision Model)	-0.0345	-0.0782	0.00921
		Sex x Age (Precision Model)	0.0439	-0.0116	0.0995
	MCA	Intercept (Mean Model)	0.339	-1.14	1.81				Sex = 0, Age = 0, and Sex:Age = 0	0.587
		Sex (Mean Model)	-0.78	-2.72	1.16
		Age (Mean Model)	-0.0227	-0.0592	0.0137
		Sex x Age (Mean Model)	0.024	-0.0237	0.0717
		Intercept (Precision Model)	1.33	-0.439	3.11
		Sex (Precision Model)	0.157	-2.17	2.49
		Age (Precision Model)	-0.0101	-0.053	0.0328
		Sex x Age (Precision Model)	-0.00328	-0.0591	0.0526
TPVelocity	SA	Intercept (Mean Model)	0.488	-0.753	1.73				Sex = 0, Age = 0, and Sex:Age = 0	0.115
		Sex (Mean Model)	-0.801	-2.32	0.72
		Age (Mean Model)	0.00229	-0.0276	0.0322
		Sex x Age (Mean Model)	0.0154	-0.0249	0.0556
		Intercept (Precision Model)	-0.283	-2.01	1.44
		Sex (Precision Model)	4.6	2.32	6.88
		Age (Precision Model)	0.0492	0.0049	0.0934
		Sex x Age (Precision Model)	-0.112	-0.171	-0.0541
	COW	Intercept (Mean Model)	-0.0387	-1.53	1.46				Sex = 0, Age = 0, and Sex:Age = 0	0.86
		Sex (Mean Model)	0.868	-1.1	2.83
		Age (Mean Model)	0.0119	-0.023	0.0468
		Sex x Age (Mean Model)	-0.0198	-0.0665	0.0269
		Intercept (Precision Model)	-0.19	-1.93	1.55
		Sex (Precision Model)	1.07	-1.11	3.26
		Age (Precision Model)	0.0321	-0.0104	0.0746
		Sex x Age (Precision Model)	-0.0392	-0.0923	0.0138
	MCA	Intercept (Mean Model)	0.989	-0.586	2.56				Sex = 0, Age = 0, and Sex:Age = 0	0.827
		Sex (Mean Model)	-0.562	-2.61	1.49
		Age (Mean Model)	-0.00819	-0.0457	0.0294
		Sex x Age (Mean Model)	0.00846	-0.0409	0.0579
		Intercept (Precision Model)	0.713	-1.09	2.52
		Sex (Precision Model)	0.509	-1.8	2.82
		Age (Precision Model)	0.00586	-0.0375	0.0493
		Sex x Age (Precision Model)	-0.0174	-0.0729	0.0381
Area	SA	Intercept	-1.19	-2.38	-0.604	Intercept: Participants	0.392	0.626	Sex = 0, Age = 0, and Sex:Age = 0	1
		Time	-2.76	-3.22	-2.38	Residuals	2.77	1.66
		Sex	-0.752	-1.56	0.423
		Age	-0.0337	-0.0498	-0.00877
		Sex x Age	0.0231	-0.0112	0.0459
	COW	Intercept	-1.86	-2.13	-1.69	Intercept: Participants	0.262	0.512	Sex = 0, Age = 0, and Sex:Age = 0	1
		Time	-1.5	-1.93	-1.21	Residuals	3.16	1.78
		Sex	0.0753	-0.16	0.311
		Age	0.038	-0.133	0.189
		Sex x Age	-0.12	-0.361	0.0939
	MCA	Intercept	-2.35	-2.97	-1.76	Intercept: Participants	0.283	0.532	Sex = 0, Age = 0, and Sex:Age = 0	1
		Time	-0.941	-1.3	-0.681	Residuals	2.46	1.57
		Sex	0.954	-0.0166	1.82
		Age	0.00874	-0.00643	0.0242
		Sex x Age	-0.0231	-0.043	-0.000284
